# Supplementary material for: Single-Droplet Microsensor for Ultra-Short Circulating EFGR Mutation Detection in Lung Cancer Based on Multiplex EFIRM Liquid Biopsy
Source: Int J Mol Sci. 2023 Jun 20;24(12):10387. doi: 10.3390/ijms241210387 (PMC10299723; doi:10.3390/ijms241210387)
Supplement: Supplementary file 1 [file ijms-24-10387-s001.zip]

Archive with 1 entries (1 files):
- ijms-2408221-supplementary.pdf
